# Supplementary material for: Clinicopathological analysis of polyploid diffuse large B-cell lymphoma
Source: PLoS One. 2018 Apr 11;13(4):e0194525. doi: 10.1371/journal.pone.0194525 (PMC5894967; doi:10.1371/journal.pone.0194525)
Supplement: S1 File — (XLSX) [file pone.0194525.s002.xlsx]

## Sheet: Data
	Age	Sex	Diagnosis	age>60	PS 2~4	stage III~IV	Ex.>=2	LDH	IPI	Analysis IPI	Organ transplantation	Immunosuppresion agents	Autoimmun disease	Other immunological disease	Prior history of LPD	Lymphadenopathy	Waldayer	cervival	subclavian	axillary	Brachial/Pulley	mediastinal	Lung hilar LN	paraaorta	spleen	mesentery	iliac	inguinal	popliteal	Others		Extranodal infiltration	Bone marrow	Central nerve system	Eye ball	Orbital	Paranasal sinus	Gingival	Thyroid	Lung	Pleural	Heart/pericardium	Peritoneum	Stomach	Esophagus	Small intestine	Colon	Pancreas	Peyer's board
Control cases
1	78	F	elderly	1	0	0	0	0	1	0	0	0	0	0	0	1	1	1	0	1	0	1	0	0	0	0	0	0	0	0		0	0	0	0	0	0	0	0	0	0	0	0	0	0	0	0	0	0
2	62	F	T rich B	1	0	1	0	1	3	1	0	0	0	0	0	1	0	1	0	1	0	1	0	1	0	0	0	1	1	0		1	1	0	0	0	0	0	0	1	0	0	0	0	0	0	0	0	0
3	60	M	CD5	0	0	0	0	1	1	0	0	0	0	0	0	1	0	0	0	0	0	0	0	1	1	1	1	1	0	0		0	0	0	0	0	0	0	0	0	0	0	0	0	0	0	0	0	0
4	72	F	NOS	1	0	0	0	0	1	0	0	0	1		0	1	0	0	0	1	0	0	0	0	0	0	0	0	0	0		0	0	0	0	0	0	0	0	0	0	0	0	0	0	0	0	0	0
5	88	F	NOS	1	0	1	0	1	2	0	0	0	0	0	0	1	0	1	0	1	0	1	0	1	1	0	0	0	0	1		0	0	0	0	0	0	0	0	0	0	0	0	0	0	0	0	0	0
6	83	M	NOS	1	1	1	1	1	5	1	0	0	0	0	0	1	0	0	0	0	0	0	0	0	0	1	0	1	0	0		1	2	0	0	0	0	0	0	0	0	0	0	0	0	1	1	0	0
7	83	M	CD5	1	0	1	0	1	3	1	0	0	0	0	0	1	0	0	0	1	0	0	0	0	1	0	0	0	0	1		0	0	0	0	0	0	0	0	0	0	0	0	0	0	0	0	0	0
8	55	M	NOS	0	0	0	0	0	0	0	0	2	0	0	0	1	1	0	0	0	0	0	0	0	0	0	0	0	0	0		0	0	0	0	0	0	0	0	0	0	0	0	0	0	0	0	0	0
9	80	F	NOS	1	0	1	1	1	4	1	0	2	0	0	0	1	0	1	0	1	0	0	0	0	0	1	0	1	0	1		1	0	0	0	0	0	0	0	0	0	0	0	1	0	1	0	0	0
10	79	F	elderly	1	0	1	0	1	3	1	0	2	0	0	0	1	0	1	1	1	0	0	0	1	0	0	1	1	0	1		0	2	0	0	0	0	0	0	0	0	0	0	0	0	0	0	0	0
11	55	F	NOS	0	1	1	1	1	4	1	0	0	0	0	0	1	0	0	0	0	0	0	0	0	0	1	0	0	0	0		1	2	0	0	0	0	0	0	0	0	0	0	0	0	1	0	0	0
12	85	F	NOS	1	1	0	0	1	3	1	0	0	0	0	1	1	0	0	0	0	0	0	0	0	0	0	0	1	0	0		1	2	0	0	0	0	0	0	0	0	0	0	0	0	0	0	0	0
13	73	M	NOS	1	0	1	0	1	3	1	0	0	0	0	0	1	0	1	0	1	0	0	1	0	0	0	0	1	0	0		0	0	0	0	0	0	0	0	0	0	0	0	0	0	0	0	0	0
14	79	F	NOS	1	1	1	1	1	5	1	0	2	0	0	0	1	0	1	0	0	0	0	0	0	0	0	0	0	0	0		1	2	0	0	0	0	0	0	0	0	0	0	0	0	0	0	0	0
15	73	M	NOS	1	0	0	0	0	1	0	0	0	0	0	0	1	0	0	0	0	0	0	0	0	0	1	0	0	0	0		1	0	0	0	0	0	0	0	0	0	0	0	0	0	1	0	0	0
16	63	M	NOS	1	1	1	0	1	4	1	0	0	0	0	0	1	0	0	0	0	0	0	0	1	0	0	0	0	0	0		0	0	0	0	0	0	0	0	0	0	0	0	0	0	0	0	0	0
17	67	F	NOS	1	0	0	0	0	1	0	0	2	0	0	0	1	1	1	0	0	0	0	0	0	0	0	0	0	0	0		0	0	0	0	0	0	0	0	0	0	0	0	0	0	0	0	0	0
18	52	F	NOS	0	0	0	0	0	0	0	0	0	0	0	0	1	0	0	0	1	0	0	0	0	0	0	0	0	0	0		0	0	0	0	0	0	0	0	0	0	0	0	0	0	0	0	0	0
19	22	M	NOS	0	0	1	0	1	2	0	0	0	0	0	0	1	0	1	0	0	0	0	0	1	0	1	0	0	0	0		1	0	0	0	0	0	0	0	0	0	0	0	0	0	0	0	0	0
20	70	M	NOS	1	0	0	0	0	1	0	0	0	0	0	0	0	0	0	0	0	0	0	0	0	0	0	0	0	0	0		1	0	0	0	0	0	0	0	0	0	0	0	0	0	0	0	0	0
21	67	M	NOS	1	1	1	0	1	4	1	0	0	0	0	0	1	0	1	0	0	0	1	1	1	0	0	1	1	0	0		0	0	0	0	0	0	0	0	0	0	0	0	0	0	0	0	0	0
22	62	F	NOS	1	0	1	0	1	3	1	0	0	0	0	0	1	0	0	0	0	0	0	0	1	1	1	0	0	0	1		0	0	0	0	0	0	0	0	0	0	0	0	0	0	0	0	0	0
23	69	F	CD5	1	0	1	0	1	3	1	0	2	0	0	0	1	0	1	1	1	0	1	1	1	0	0	0	1	0	1		1	1	0	0	0	0	0	0	0	0	0	0	0	0	0	0	0	0
24	69	F	CD5	1	0	1	0	1	3	1	0	2	0	0	0	1	0	1	1	1	0	1	0	1	1	0	1	1	0	1		0	0	0	0	0	0	0	0	0	0	0	0	0	0	0	0	0	0
25	78	F	NOS	1	0	1	0	1	3	1	0	0	0	0	0	1	0	1	1	1	0	0	1	1	0	1	1	1	0	0		0	2	0	0	0	0	0	0	0	0	0	0	0	0	0	0	0	0
26	67	M	NOS	1	0	0	0	1	2	0	0	0	0	0	0	1	0	1	0	0	0	0	0	0	0	0	0	0	0	0		0	0	0	0	0	0	0	0	0	0	0	0	0	0	0	0	0	0
27	89	F	NOS	1	1	0	0	1	3	1	0	0	0	0	0	1	0	1	0	1	0	0	0	0	0	0	0	0	0	0		0	2	0	0	0	0	0	0	0	0	0	0	0	0	0	0	0	0
28	82	M	CD5	1	0	0	0	1	2	0	0	0	0	0	0	1	1	0	0	0	0	0	0	0	0	0	0	0	0	0		0	2	0	0	0	0	0	0	0	0	0	0	0	0	0	0	0	0
29	70	F	NOS	1	0	1	0	1	3	1	0	0	0	0	0	1	0	0	1	1	1	0	1	1	1	1	1	1	0	0		1	0	0	0	0	0	0	0	0	1	0	0	0	0	0	0	0	0
30	68	F	NOS	1	1	1	1	1	5	1	0	0	0	0	0	1	0	1	0	0	0	0	1	0	0	0	0	0	0	0		1	2	1	0	0	0	0	0	0	1	0	0	0	0	0	0	1	0
31	80	M	NOS	1	0	1	0	1	3	1	0	0	0	0	0	1	1	1	0	1	0	1	1	0	0	0	1	1	0	0		1	0	0	0	0	0	0	0	0	0	0	0	0	0	0	0	0	0
32	70	F	NOS	1	0	0	0	0	1	0	0	0	0	0	0	1	1	1	0	0	0	0	0	0	0	0	0	0	0	0		0	0	0	0	0	0	0	0	0	0	0	0	0	0	0	0	0	0
33	68	F	elderly	1	0	1	0	1	3	1	0	0	0	0	0	1	0	1	0	0	0	0	0	1	0	1	1	1	0	0		1	1	0	0	0	0	0	0	0	0	0	0	0	0	0	0	0	0
34	72	M	NOS	1	0	0	0	1	2	0	0	0	0	0	0	1	0	1	0	0	0	1	0	0	0	0	0	0	0	0		0	0	0	0	0	0	0	0	0	0	0	0	0	0	0	0	0	0
35	58	M	NOS	0	0	1	1	1	3	1	0	0	0	0	0	1	0	0	1	1	0	1	1	0	1	0	0	0	0	0		1	1	0	0	0	0	0	0	0	0	1	0	0	0	0	0	0	0
36	71	F	CD5	1	0	1	0	0	2	0	0	0	0	0	0	1	0	1	0	0	0	1	1	0	0	0	0	1	0	0		0	0	0	0	0	0	0	0	0	0	0	0	0	0	0	0	0	0
37	93	F	CD5	1	1	1	0	1	4	1	0	2	2	2	2	1	0	1	0	1	0	0	0	1	0	0	1	1	0	0		0	0	0	0	0	0	0	0	0	0	0	0	0	0	0	0	0	0
38	73	F	CD5	1	1	1	0	1	4	1	0	0	0	0	0	1	0	0	0	0	0	0	0	1	0	1	1	0	0	1		1	0	0	0	0	0	0	0	0	0	0	1	0	0	0	0	0	0
39	53	M	NOS	0	0	1	1	1	3	1	0	0	0	0	0	1	0	1	0	0	0	0	0	1	1	1	0	0	0	0		1	0	0	0	0	0	0	0	0	1	0	0	0	0	0	0	0	0
40	78	F	NOS	1	0	1	0	0	2	0	0	0	0	0	0	1	1	1	0	0	0	0	0	0	0	0	0	0	0	0		0	1	0	0	0	0	0	0	0	0	0	0	0	0	0	0	0	0
41	79	F	NOS	1	0	0	0	0	1	0	0	0	0	0	0	1	1	1	0	0	0	0	0	0	0	0	0	0	0	0		0	0	0	0	0	0	0	0	0	0	0	0	0	0	0	0	0	0
42	86	M	NOS	1	1	1	1	1	5	1	0	0	0	1	0	1	0	1	0	1	0	1	0	1	0	0	1	1	0	0		1	0	0	0	0	0	0	0	0	0	0	0	0	0	1	0	0	0
43	73	M	NOS	1	0	1	0	1	3	1	0	0	0	0	0	1	0	1	0	0	0	0	0	0	1	0	0	0	0	0		1	0	0	0	0	0	0	0	0	0	0	0	0	0	0	0	0	0
44	72	M	NOS	1	0	1	1	0	3	1	0	0	0	0	0	1	0	1	0	1	0	1	0	1	1	0	1	1	0	0		1	1	0	0	1	0	0	0	1	0	0	0	1	0	0	0	1	0
45	84	F	NOS	1	1	1	0	1	4	1	0	0	0	0	0	1	0	1	0	1	0	1	0	1	0	0	0	1	0	0		1	0	1	0	0	0	0	0	0	0	0	0	0	0	0	0	0	0
46	63	M	NOS	1	0	1	0	1	3	1		0					0	0	0	0	0	0	0	0	0	0	0	0	0	0		1	1	1	0	0	0	0	0	0	0	0	0	0	0	0	0	0	0
47	80	M	NOS	1	0	0	0	0	1	0		0					0	0	1	0	0	0	0	0	0	0	0	0	0	0		0	0	0	0	0	0	0	0	0	0	0	0	0	0	0	0	0	0
48	73	F	NOS	1	0	1	0	1	3	1		0					0	0	1	0	0	0	0	0	0	0	0	0	1	0		0	0	0	0	0	0	0	0	0	0	0	0	0	0	0	0	0	0
49	60	F	NOS	1	0	0	0	0	1	0		0					0	0	1	0	0	0	0	0	0	0	0	0	0	0		1	1	0	0	0	0	0	0	1	0	0	0	0	0	0	0	0	0
50	82	F	NOS	1	1	1	0	1	4	1		0					0	0	1	0	1	0	1	1	1	0	0	0	1	0		0	0	0	0	0	0	0	0	0	0	0	0	0	0	0	0	0	0
51	65	M	NOS	1	0	1	0	1	3	1		0					0	0	1	0	0	0	1	0	1	0	1	0	0	0		1	1	0	0	0	0	0	0	0	1	0	0	0	0	0	0	0	0
52	88	F	NOS	1	1	1	0	1	4	1		0					0	0	1	0	1	0	0	0	1	0	1	0	0	0		0	0	2	0	0	0	0	0	0	0	0	0	0	0	0	0	0	0
53	77	M	NOS	1	1	1	0	1	4	1		0					0	0	1	0	1	0	0	0	0	1	0	0	1	0		0	0	0	0	0	0	0	0	0	0	0	0	0	0	0	0	0	0
Polyploid cases
1	49	F	NOS	0	0	1	0	0	1	0	0	0	0	0	0	1	0	1	0	0	0	1	0	1	0	0	1	0	0	0		1	0	0	0	0	0	0	0	0	0	0	0	0	0	0	0	0	0
2	54	F	NOS	0	0	0	0	0	0	0	0	0	0	0	0	1	1	1	0	0	0	0	0	0	0	0	0	0	0	0		0	0	0	0	0	0	0	0	0	0	0	0	0	0	0	0	0	0
3	80	M	NOS	1	1	1	1	1	5	1	0	0	0	0	0	1	0	1	1	1	0	0	0	1	1	0	1	1	0	0		1	1	0	1	0	0	0	0	0	1	0	0	0	0	0	0	0	0
4	78	M	NOS	1	0	1	0	1	3	1	0	0	0	0	0	1	0	1	0	0	0	0	0	1	0	1	1	1	0	0		0	0	0	0	0	0	0	0	0	0	0	0	0	0	0	0	0	0
5	73	M	NOS	1	0	1	0	1	3	1	0	2	0	0	0	1	0	1	0	0	0	0	0	1	0	1	0	1	0	1		0	0	0	0	0	0	0	0	0	0	0	0	0	0	0	0	0	0
6	58	F	NOS	0	0	0	0	0	0	0	0	0	0	0	0	1	0	1	0	0	0	0	0	0	0	0	0	0	0	0		0	0	0	0	0	0	0	0	0	0	0	0	0	0	0	0	0	0
7	57	M	NOS	0	0	1	0	1	2	0	0	0	0	0	0	1	0	0	0	0	0	0	0	1	0	1	1	1	0	0		0	0	0	0	0	0	0	0	0	0	0	0	0	0	0	0	0	0
8	70	M	NOS	1	1	1	0	1	4	1	0	0	0	0	0	1	0	1	1	0	0	0	1	1	0	1	1	1	0	0		0	0	0	0	0	0	0	0	0	0	0	0	0	0	0	0	0	0
9	70	F	NOS	1	1	1	0	1	4	1	0	0	0	0	0	1	0	1	0	1	0	1	1	1	0	0	0	1	0	0		0	2	0	0	0	0	0	0	0	0	0	0	0	0	0	0	0	0
10	66	M	NOS	1	0	1	1	1	4	1	0	0	0	0	0	1	1	0	0	0	0	1	0	1	0	1	0	0	0	0		1	0	0	0	0	0	0	0	1	0	0	0	1	0	0	0	0	0
11	41	F	NOS	0	0	0	0	0	0	0	0	0	0	0	0	1	0	1	0	0	0	0	0	0	0	0	0	0	0	0		0	0	0	0	0	0	0	0	0	0	0	0	0	0	0	0	0	0
12	67	M	NOS	1	0	1	0	1	3	1	0	0	0	0	0	1	0	1	0	0	0	0	0	1	0	1	0	0	0	0		0	0	0	0	0	0	0	0	0	0	0	0	0	0	0	0	0	0
13	67	F	NOS	1	0	1	0	0	2	0	0	1	1	0	0	1	1	1	0	1	0	0	0	0	1	0	0	0	0	0		0	0	0	0	0	0	0	0	0	0	0	0	0	0	0	0	0	0
14	49	M	NOS	0	0	1	0	1	2	0	0	0	0	0	0	1	0	1	0	0	0	1	0	1	0	1	0	1	0	0		0	0	0	0	0	0	0	0	0	0	0	0	0	0	0	0	0	0
15	74	F	NOS	1	0	1	0	1	3	1	0	0	0	0	0	1	0	1	0	0	0	1	0	1	0	1	0	0	0	0		0	0	0	0	0	0	0	0	0	0	0	0	0	0	0	0	0	0
16	50	F	NOS	0	0	0	0	1	1	0	0	0	0	0	0	1	0	1	0	0	0	0	0	0	0	0	0	0	0	0		0	0	0	0	0	0	0	0	0	0	0	0	0	0	0	0	0	0
17	78	M	NOS	1	0	0	0	0	1	0	0	0	0	0	0	1	0	1	0	1	0	0	0	0	0	0	0	0	0	0		0	0	0	0	0	0	0	0	0	0	0	0	0	0	0	0	0	0
18	58	M	NOS	0	1	1	0	1	3	1	0	0	0	0	0	1	0	0	0	0	0	0	0	1	0	1	1	0	0	0		0	0	0	0	0	0	0	0	0	0	0	0	0	0	0	0	0	0
19	61	M	NOS	1	0	1	0	1	3	1	0	0	0	0	0	1	0	0	0	0	0	0	0	1	0	0	1	0	0	0		1	0	0	0	0	0	0	0	0	0	0	0	0	0	0	0	0	0
20	69	F	NOS	1	0	0	0	0	1	0	0	0	0	0	0	1	0	1	0	0	0	0	0	0	0	0	0	0	0	0		1	0	0	0	0	1	0	0	0	0	0	0	0	0	0	0	0	0
21	69	F	NOS	1	1	1	0	1	3	1	0	0	0	0	0	1	0	1	0	0	0	0	0	1	0	1	1	0	0	0		0	0	0	0	0	0	0	0	0	0	0	0	0	0	0	0	0	0
22	81	M	NOS	1	0	0	0	0	1	0	0	0	0	0	0	1	0	0	0	0	0	0	0	0	0	1	0	0	0	0		0	0	0	0	0	0	0	0	0	0	0	0	0	0	0	0	0	0
23	57	M	NOS	0	0	1	0	0	1	0	0	0	0	0	0	1	0	1	0	1	0	0	0	1	0	1	0	0	0	0		0	0	0	0	0	0	0	0	0	0	0	0	0	0	0	0	0	0
24	84	M	NOS	1	0	1	0	1	3	1	0	0	0	0	0	1	0	1	0	1	0	0	1	1	0	1	1	1	0	0		0	2	0	0	0	0	0	0	0	0	0	0	0	0	0	0	0	0
25	67	F	NOS	1	0	1	0	1	3	1	0	0	0	0	0	1	0	0	0	0	0	0	0	0	1	0	0	0	0	0		1	0	0	0	0	0	0	0	0	0	0	0	0	0	0	0	0	0
26	70	M	NOS	1	0	1	0	0	2	0	0	0	0	0	0	1	0	0	0	0	0	0	0	1	0	1	0	0	0	0		0	0	0	0	0	0	0	0	0	0	0	0	0	0	0	0	0	0
27	84	M	NOS	1	1	1	0	1	4	1	0	0	0	0	0	1	0	1	0	1	0	1	1	1	0	1	0	0	0	0		1	1	0	0	0	0	0	0	0	0	0	0	0	0	0	0	0	0
28	56	F	NOS	0	0	1	0	1	2	0	0	0	0	0	0	1	0	1	0	1	0	0	0	1	0	1	0	1	0	0		0	0	0	0	0	0	0	0	0	0	0	0	0	0	0	0	0	0
29	51	M	NOS	0	0	1	0	1	2	0	0	0	0	0	0	1	0	1	1	1	0	1	0	1	0	1	1	1	0	0		1	1	0	0	0	0	0	0	0	0	0	0	1	0	0	0	0	0
30	54	F	NOS	0	0	0	0	0	0	0	0	0	0	0	0	1	0	1	0	0	0	0	0	0	0	0	0	0	0	0		0	0	0	0	0	0	0	0	0	0	0	0	0	0	0	0	0	0
31	72	M	NOS	1	1	1	1	1	5	1	0	0	0	0	0	1	0	1	0	0	0	0	0	1	0	1	0	0	0	0		1	1	0	0	0	0	0	0	0	0	0	0	0	0	0	0	0	0
32	80	M	NOS	1	0	1	0	1	3	1	0	0	0	0	0	1	0	1	1	0	0	1	1	1	0	1	1	0	0	0		0	0	0	0	0	0	0	0	0	0	0	0	0	0	0	0	0	0
33	74	M	NOS	1	0	1	0	1	3	1	0	0	0	0	0	1	0	1	0	1	0	0	1	1	0	0	0	1	0	0		0	0	0	0	0	0	0	0	0	0	0	0	0	0	0	0	0	0
34	64	F	NOS	1	1	1	0	1	4	1	0	0	0	0	0	1	0	1	1	1	0	1	0	1	0	1	0	1	0	0		0	0	0	0	0	0	0	0	0	0	0	0	0	0	0	0	0	0
35	76	M	NOS	1	0	1	0	1	3	1	0	0	0	0	0	1	0	0	0	0	0	0	0	1	0	0	0	0	0	0		0	0	0	0	0	0	0	0	0	0	0	0	0	0	0	0	0	0
36	73	M	NOS	1	0	1	1	1	4	1	0	0	0	0	0	1	0	1	1	1	0	0	0	1	0	1	1	1	0	0		1	0	0	0	0	0	0	0	0	0	0	1	1	0	0	0	0	0
37	82	F	CD5	1	1	1	0	1	4	1	0	0	0	0	0	1	0	0	0	1	0	1	0	1	0	0	0	1	0	0		0	2	0	0	0	0	0	0	0	0	0	0	0	0	0	0	0	0
38	82	F	NOS	1	1	1	0	1	4	1	0	0	0	0	0	1	0	1	1	1	0	0	0	1	0	0	1	1	0	0		0	0	0	0	0	0	0	0	0	0	0	0	0	0	0	0	0	0
39	82	M	NOS	1	1	1	0	1	4	1	0	0	0	0	0	1	0	1	1	0	0	1	0	1	1	0	0	0	0	0		0	2	0	0	0	0	0	0	0	0	0	0	0	0	0	0	0	0
40	63	M	NOS	1	0	1	0	1	3	1	0	0	0	0	0	1	0	1	0	1	0	0	0	1	1	1	0	0	0	0		0	2	0	0	0	0	0	0	0	0	0	0	0	0	0	0	0	0
41	69	M	NOS	1	0	1	0	1	3	1	0	0	0	0	0	1	0	1	0	0	0	0	0	1	0	1	0	0	0	0		1	1	0	0	0	0	0	0	0	0	0	0	0	0	0	0	0	0
42	77	F	NOS	1	1	1	0	0	3	1	0	0	0	0	0	1	0	1	0	1	0	0	0	0	1	0	0	1	0	0		0	0	0	0	0	0	0	0	0	0	0	0	0	0	0	0	0	0
43	66	F	NOS	1	0	0	0	1	2	0	0	0	0	0	0	1	0	0	0	0	0	0	0	1	0	1	1	0	0	0		0	0	0	0	0	0	0	0	0	0	0	0	0	0	0	0	0	0
44	36	F	NOS	0	0	0	0	0	0	0	0	0	0	0	0	1	1	1	0	0	0	0	0	0	0	0	0	0	0	0		0	0	0	0	0	0	0	0	0	0	0	0	0	0	0	0	0	0
45	54	M	CD5	0	0	1	0	0	1	0	0	0	0	0	0	1	0	1	0	0	0	0	0	1	0	1	1	0	0	0		0	0	0	0	0	0	0	0	0	0	0	0	0	0	0	0	0	0
46	81	F	NOS	1	0	0	0	1	2	0	0	0	0	0	0	0	0	0	0	0	0	0	0	0	1	0	0	0	0	0		0	0	0	0	0	0	0	0	0	0	0	0	0	0	0	0	0	0
47	77	M	NOS	1	0	0	0	1	2	0	0	1	1	0	0	0	0	0	0	0	0	0	0	0	0	0	0	0	0	0		0	0	0	0	0	0	0	0	0	0	0	0	0	0	0	0	0	0
48	77	F	NOS	1	0	1	1	1	4	1	0	0	0	0	0	1	0	1	0	0	0	0	0	0	0	0	0	0	0	0		1	0	0	0	1	1	0	0	1	0	0	0	0	0	0	0	0	0
49	66	M	NOS	1	0	0	0	1	2	0	0	0	0	0	0	0	0	0	0	0	0	0	0	0	1	0	0	0	0	0		0	0	0	0	0	0	0	0	0	0	0	0	0	0	0	0	0	0
50	71	M	T rich B	1	0	0	0	1	2	0	0	0	0	0	0	1	0	1	0	1	0	0	0	0	0	0	0	0	0	0		0	0	0	0	0	0	0	0	0	0	0	0	0	0	0	0	0	0
51	56	F	NOS	0	0	0	1	0	1	0	0	0	0	0	0	0	0	0	0	0	0	0	0	0	0	0	0	0	0	0		1	0	1	0	0	0	0	0	0	0	0	0	0	0	0	0	0	0
[truncated: 58 more columns]
